# Supplementary material for: Antioxidant Capacity and Phenolics Profile of Portuguese Traditional Cultivars of Apples and Pears and Their By-Products: On the Way to Newer Applications
Source: Foods. 2023 Apr 5;12(7):1537. doi: 10.3390/foods12071537 (PMC10094612; doi:10.3390/foods12071537)
Supplement: Supplementary file 1 [file foods-12-01537-s001.zip]

Archive with 1 entries (1 files):
- foods-2306258-supplementary.pdf
